# Supplementary material for: Therapeutic effects of PDGF-AB/BB against cellular senescence in human intervertebral disc
Source: eLife. 2025 Jul 16;13:RP103073. doi: 10.7554/eLife.103073 (PMC12266719; doi:10.7554/eLife.103073)
Supplement: Figure 3—figure supplement 1—source data 3. [file elife-103073-fig3-figsupp1-data3.zip]

Archive with 33 entries (32 files):
- PDGFRA/
- PDGFRA/PDGFRA AF#4 5 6(Chemi).tif
- __MACOSX/PDGFRA/._PDGFRA AF#4 5 6(Chemi).tif
- PDGFRA/PDGFRA NP#4 5(Composite).tif
- __MACOSX/PDGFRA/._PDGFRA NP#4 5(Composite).tif
- PDGFRA/PDGFRA AF#4 5 6(Overlay).tif
- __MACOSX/PDGFRA/._PDGFRA AF#4 5 6(Overlay).tif
- PDGFRA/PDGFRA AF#1 2 3(Chemi).tif
- __MACOSX/PDGFRA/._PDGFRA AF#1 2 3(Chemi).tif
- PDGFRA/b-actin NP#4 5(Chemiluminescence).tif
- __MACOSX/PDGFRA/._b-actin NP#4 5(Chemiluminescence).tif
- PDGFRA/b-actin AF#1 2 3(Overlay).tif
- __MACOSX/PDGFRA/._b-actin AF#1 2 3(Overlay).tif
- PDGFRA/b-actin NP#4 5(Composite).tif
- __MACOSX/PDGFRA/._b-actin NP#4 5(Composite).tif
- PDGFRA/b-actin NP#1 2 3(Chemiluminescence).tif
- __MACOSX/PDGFRA/._b-actin NP#1 2 3(Chemiluminescence).tif
- PDGFRA/b-actin AF#4 5 6(Chemi).tif
- __MACOSX/PDGFRA/._b-actin AF#4 5 6(Chemi).tif
- PDGFRA/PDGFRA NP#1 2 3(Chemiluminescence).tif
- __MACOSX/PDGFRA/._PDGFRA NP#1 2 3(Chemiluminescence).tif
- PDGFRA/b-actin NP#1 2 3(Composite).tif
- __MACOSX/PDGFRA/._b-actin NP#1 2 3(Composite).tif
- PDGFRA/PDGFRA AF#1 2 3(Overlay).tif
- __MACOSX/PDGFRA/._PDGFRA AF#1 2 3(Overlay).tif
- PDGFRA/PDGFRA NP#4 5(Chemiluminescence).tif
- __MACOSX/PDGFRA/._PDGFRA NP#4 5(Chemiluminescence).tif
- PDGFRA/PDGFRA NP#1 2 3(Composite).tif
- __MACOSX/PDGFRA/._PDGFRA NP#1 2 3(Composite).tif
- PDGFRA/b-actin AF#4 5 6(Overlay).tif
- __MACOSX/PDGFRA/._b-actin AF#4 5 6(Overlay).tif
- PDGFRA/b-actin AF#1 2 3(Chemi).tif
- __MACOSX/PDGFRA/._b-actin AF#1 2 3(Chemi).tif
