# Supplementary material for: Therapeutic effects of PDGF-AB/BB against cellular senescence in human intervertebral disc
Source: eLife. 2025 Jul 16;13:RP103073. doi: 10.7554/eLife.103073 (PMC12266719; doi:10.7554/eLife.103073)
Supplement: Figure 6—source data 2. [file elife-103073-fig6-data2.zip]

Archive with 2 entries (2 files):
- WB file Figure 6.pdf
- __MACOSX/._WB file Figure 6.pdf
