# Supplementary material for: Therapeutic effects of PDGF-AB/BB against cellular senescence in human intervertebral disc
Source: eLife. 2025 Jul 16;13:RP103073. doi: 10.7554/eLife.103073 (PMC12266719; doi:10.7554/eLife.103073)
Supplement: Figure 6—source data 3. [file elife-103073-fig6-data3.zip]

Archive with 65 entries (64 files):
- WB RAW NP AF/
- WB RAW NP AF/AF beta-act #2(Composite).tif
- __MACOSX/WB RAW NP AF/._AF beta-act #2(Composite).tif
- WB RAW NP AF/AF nfkb #1(Chemiluminescence).tif
- __MACOSX/WB RAW NP AF/._AF nfkb #1(Chemiluminescence).tif
- WB RAW NP AF/NP beta-actin #2(Chemiluminescence).tif
- __MACOSX/WB RAW NP AF/._NP beta-actin #2(Chemiluminescence).tif
- WB RAW NP AF/NP NFkb #1(Composite).tif
- __MACOSX/WB RAW NP AF/._NP NFkb #1(Composite).tif
- WB RAW NP AF/AF p21 #1(Composite).tif
- __MACOSX/WB RAW NP AF/._AF p21 #1(Composite).tif
- WB RAW NP AF/NP beta-actin #1(Chemiluminescence).tif
- __MACOSX/WB RAW NP AF/._NP beta-actin #1(Chemiluminescence).tif
- WB RAW NP AF/AF nfkb #2(Chemiluminescence).tif
- __MACOSX/WB RAW NP AF/._AF nfkb #2(Chemiluminescence).tif
- WB RAW NP AF/AF p21 #2(Composite).tif
- __MACOSX/WB RAW NP AF/._AF p21 #2(Composite).tif
- WB RAW NP AF/NP NFkb #2(Composite).tif
- __MACOSX/WB RAW NP AF/._NP NFkb #2(Composite).tif
- WB RAW NP AF/AF beta-act #2(Chemiluminescence).tif
- __MACOSX/WB RAW NP AF/._AF beta-act #2(Chemiluminescence).tif
- WB RAW NP AF/NP beta-actin #3(Chemiluminescence).tif
- __MACOSX/WB RAW NP AF/._NP beta-actin #3(Chemiluminescence).tif
- WB RAW NP AF/AF beta-actin #1(Composite).tif
- __MACOSX/WB RAW NP AF/._AF beta-actin #1(Composite).tif
- WB RAW NP AF/NP NFkb #4(Composite).tif
- __MACOSX/WB RAW NP AF/._NP NFkb #4(Composite).tif
- WB RAW NP AF/NP beta-actin #4(Chemiluminescence).tif
- __MACOSX/WB RAW NP AF/._NP beta-actin #4(Chemiluminescence).tif
- WB RAW NP AF/NP beta-actin #2(Composite).tif
- __MACOSX/WB RAW NP AF/._NP beta-actin #2(Composite).tif
- WB RAW NP AF/NP P21 #1(Chemiluminescence).tif
- __MACOSX/WB RAW NP AF/._NP P21 #1(Chemiluminescence).tif
- WB RAW NP AF/NP NFkb #1(Chemiluminescence).tif
- __MACOSX/WB RAW NP AF/._NP NFkb #1(Chemiluminescence).tif
- WB RAW NP AF/NP P21 #1(Composite).tif
- __MACOSX/WB RAW NP AF/._NP P21 #1(Composite).tif
- WB RAW NP AF/AF nfkb #2(Composite).tif
- __MACOSX/WB RAW NP AF/._AF nfkb #2(Composite).tif
- WB RAW NP AF/AF beta-actin #1(Chemiluminescence).tif
- __MACOSX/WB RAW NP AF/._AF beta-actin #1(Chemiluminescence).tif
- WB RAW NP AF/NP beta-actin #4(Composite).tif
- __MACOSX/WB RAW NP AF/._NP beta-actin #4(Composite).tif
- WB RAW NP AF/NP NFkb #2(Chemiluminescence).tif
- __MACOSX/WB RAW NP AF/._NP NFkb #2(Chemiluminescence).tif
- WB RAW NP AF/NP P21 #2(Chemiluminescence).tif
- __MACOSX/WB RAW NP AF/._NP P21 #2(Chemiluminescence).tif
- WB RAW NP AF/NP beta-actin #3(Composite).tif
- __MACOSX/WB RAW NP AF/._NP beta-actin #3(Composite).tif
- WB RAW NP AF/NP NFkb #4(Chemiluminescence).tif
- __MACOSX/WB RAW NP AF/._NP NFkb #4(Chemiluminescence).tif
- WB RAW NP AF/NP P21 #3(Chemiluminescence).tif
- __MACOSX/WB RAW NP AF/._NP P21 #3(Chemiluminescence).tif
- WB RAW NP AF/NP beta-actin #1(Composite).tif
- __MACOSX/WB RAW NP AF/._NP beta-actin #1(Composite).tif
- WB RAW NP AF/AF p21 #2(Chemiluminescence).tif
- __MACOSX/WB RAW NP AF/._AF p21 #2(Chemiluminescence).tif
- WB RAW NP AF/NP P21 #3(Composite).tif
- __MACOSX/WB RAW NP AF/._NP P21 #3(Composite).tif
- WB RAW NP AF/AF p21 #1(Chemiluminescence).tif
- __MACOSX/WB RAW NP AF/._AF p21 #1(Chemiluminescence).tif
- WB RAW NP AF/AF nfkb #1(Composite).tif
- __MACOSX/WB RAW NP AF/._AF nfkb #1(Composite).tif
- WB RAW NP AF/NP P21 #2(Composite).tif
- __MACOSX/WB RAW NP AF/._NP P21 #2(Composite).tif
